# Supplementary material for: Practising pastoralism in an agricultural environment: An isotopic analysis of the impact of the Hunnic incursions on Pannonian populations
Source: PLoS One. 2017 Mar 22;12(3):e0173079. doi: 10.1371/journal.pone.0173079 (PMC5362200; doi:10.1371/journal.pone.0173079)
Supplement: S2 Table — (XLSX) [file pone.0173079.s004.xlsx]

## Sheet: Notes
Age brackets
I1	infans 1	0-6
I2	infans 2	6-14
J	juvenilis	14-20
A	adultus	20-40
M	maturus	40-60
S	senilis	60+
Sex categories
?	indeterminate
f?	possibly female
f	female
m?	possibly male
m?	male
Teeth are recorded according to the WHO dental notation (ISO 3950)
Isotopic results reported as
δ13C (‰ vs. V-PBD)
δ15N (‰ vs. AIR)
δ18O (‰ vs. V-PBD)
δ18O carbonate values are converted into δ18O phosphate values using
1	δ18Ocarb (V-SMOW)= (1.03091*δ18Ocarb)+30.91 (Coplen TB, Kendall C, Hopple J. Comparison of stable isotope reference samples. Nature. 1983;302:236-8. doi: 10.1016/0375-6505(95)00024-0)
2	δ18Ophos (V-SMOW) =(1.0322*δ18Ocarb)-9.6849 (Chenery CA, Pashley V, Lamb AL, Sloane HJ, Evans JA. The oxygen isotope relationship between the phosphate and structural carbonate fractions of human bioapatite. Rapid Communications in Mass Spectrometry. 2012;26(3):309-19. doi: 10.1002/rcm.5331)
Geographic coordinates expressed in decimal degrees

## Sheet: A. Keszthely - human 
A. Keszthely-Fenékpuszta
Grave number	Sex	Age	Age in years	Modified skull	Sample type		Dentine						Collagen			Enamel								Enamel
					bone	tooth	M2			M3			coll			M2				M3				M2		M3
							δ13C	δ15N	C:N	δ13C	δ15N	C:N	δ13C	δ15N	C:N	δ18Ocarb (V-PDB)	δ18Ocarb V-SMOW	δ18O phos (V-SMOW)	δ13C	δ18Ocarb (V-PDB)	δ18Ocarb V-SMOW	δ18O phos (V-SMOW)	δ13C	87Sr/86Sr	ppm	87Sr/86Sr	ppm
KFP01	f	M		yes	rib	17	-16.6897	12.0437	3.15				-17.7663	10.7147	3.18	-7.1146	23.5755	14.6452	-8.7888					0.709688	45.1114
KFP02	?	I1	2	yes
KFP03	?	I1	2-5	yes
KFP04	f	M		yes	rib	27	-15.8107	11.5657	3.18				-16.4195	10.926	3.14	-4.9428	25.8144	16.9562	-8.499					0.709497	69.2002
KFP05	f	J		yes	rib	47	-17.1397	10.02	3.14				-18.182	9.73333	3.14	-5.4392	25.3027	16.428	-7.52					0.70779	112.4
KFP06	m	M			rib	47	-15.4123	10.367	3.14				-15.4045	10.1403	3.14	-7.7033	22.9686	14.0188	-7.5108	-7.6182	23.0563	14.1093	-8.7606	0.712015	54.7652
KFP07	?	I1	1.5	yes
KFP08	m	A		yes	rib								-16.823	10.38	3.15
KFP09	?	I1	1-2	yes
KFP10	?	I1	4-5	yes
KFP11	f	M		yes	rib								-16.978	10.0523	3.14
KFP12	f	M			rib	17	-15.3283	10.82	3.2				-16.6883	10.5757	3.15	-8.3491	22.3028	13.3316	-7.8468	-5.9438	24.7825	15.8911	-7.267	0.709861	92.3576
KFP13	?	I1	3-4	yes
KFP14	m	M		yes	rib	27, 28	-15.85	10.7303	3.17	-15.7253	11.3423	3.15	-17.1017	10.5773	3.17	-6.4044	24.3076	15.4009	-7.6307	-7.1004	23.5901	14.6603	-8.5524			0.710334	87.7
KFP15	?	I1	1.5-2
KFP16	f	A		yes	rib	47	-16.3855	10.037	3.12				-16.0233	10.2587	3.16	-7.6924	22.9798	14.0304	-6.7919					0.709885	97.4
KFP17	?	J		yes	rib	27	-15.995	10.3377	3.13				-17.8193	9.652	3.13	-5.2864	25.4602	16.5906	-10.385					0.70876	85.3
KFP18	?	I1	3-5	yes																-6.1327	24.5877	15.6901	-12.7354
KFP19	?	I1	1	yes
KFP20	m	M			rib	48				-17.1523	10.2943	3.14	-17.128	9.715	3.13					-5.6066	25.1301	16.2499	-12.0905			0.709473	157.3
KFP21	m	M			rib	48				-13.4713	11.5237	3.16	-17.2393	10.4143	3.14	-7.4826	23.1961	14.2536	-5.5432	-5.8098	24.9206	16.0337	-5.9741			0.709555	89.1
KFP22	?	I1	1.5	yes
KFP23	?	I1	1.5-2	yes
KFP24	m	M		yes	rib	=(1.03091*Q6)+30.91							-16.48	10.3367	3.14
KFP25	?	I2	7-9	yes
KFP26	?	J		yes	rib	37	-18.0973	9.344	3.18				-18.0793	9.13	3.16	-7.7336	22.9374	13.9865	-8.5788
KFP27	?	I1/2	5-7	yes
KFP28	f	J/A		yes	rib								-16.6407	8.31467	3.13
KFP29	?	I1	<0.5
KFP30	?	I2	7-9
KFP31	?	A			rib								-16.4663	8.63433	3.14

## Sheet: B. Hács - human 
B. Hács-Béndekpuszta
Grave number	Sex	Age	Age in years	Modified skull	Sample type		Dentine						Collagen			Enamel								Enamel
					bone	tooth	M2			M3			coll			M2				M3				M2		M3
							δ13C	δ15N	C:N	δ13C	δ15N	C:N	δ13C	δ15N	C:N	δ18Ocarb (V-PDB)	δ18Ocarb V-SMOW	δ18O phos (V-SMOW)	δ13C	δ18Ocarb (V-PDB)	δ18Ocarb V-SMOW	δ18O phos (V-SMOW)	δ13C	87Sr/86Sr	ppm	87Sr/86Sr	ppm
HAC 01	f	A	20-25		rib	17, 18	-16.282	10.96	3.26	-16.9625	10.95	3.15	-17.7727	8.78467	3.14	-6.8168	23.8825	14.9621	-10.3676	-6.3623	24.351	15.4457	-8.1118	0.709335	124.392	0.709701	83.3439
HAC 04	f?	M	50-55		rib	37, 38	-19.4437	10.52	3.14	-19.2533	10.45	3.14	-19.08	9.47133	3.16	-6.0228	24.701	15.807	-14.2554	-5.6651	25.0698	16.1876	-13.6654	0.709177	150.797	0.709056	129.234
HAC 05	m?	A	20-25			27				-17.6083	10.03	3.13				-6.471	24.239	15.3301	-10.7188					0.710999	28.7804
HAC 10	?	I1	3-4	yes?
HAC 13	f	A	30-25		humerus	27, 18	-13.2017	11.18	3.13	-15.2703	11.04	3.12	-15.2983	10.286	3.19	-6.6395	24.0653	15.1508	-10.4812	-7.2874	23.3973	14.4613	-4.041	0.711557	82.983	0.710406	82.5024
HAC 15	m	M-S	55-60			37, 38	-19.138	8.96	3.15	-19.0107	10.953	3.12				-6.5005	24.2086	15.2987	-12.4958	-6.2518	24.465	15.5633	-11.941	0.710681	85.2389	0.711369	71.8612
HAC 16	f	A	30-35		rib	27	-18.8073	9.67	3.1				-18.1133	8.444	3.16	-4.6695	26.0962	17.2471	-12.6986		30.91	22.2159		0.709659	76.3916
HAC 17	f	A	25-30		rib	27, 18	-18.5707	9.45	3.16	-18.6547	8.71	3.16	-17.5933	8.384	3.16	-4.8154	25.9458	17.0918	-12.1988	-4.8043	25.9572	17.1036	-12.8272	0.708595	102.826	0.708752	85.2252
HAC 18	f?	A	30-35		rib	17, 18	-19.6797	9.27	3.16	-19.665	9.46	3.17	-17.9687	8.689	3.19	-6.1126	24.6085	15.7115	-12.5332	-6.6383	24.0665	15.1521	-12.8264	0.709307	42.2633	0.709225	61.126
HAC 19	?	M			rib	47, 48	-19.02	9.93	3.15	-19.4383	10.49	3.14	-19.1865	9.8685	3.19	-5.619	25.1173	16.2367	-13.5708	-4.8519	25.9081	17.053	-11.3822	0.711793	74.6293	0.711805	79.7994
HAC 20	f	A	20-25		skull	17, 38	-17.3317	10.4993	3.15	-18.3965	9.194	3.17	-18.4333	8.60267	3.18	-5.7881	24.943	16.0568	-12.351	-6.8134	23.886	14.9657	-4.1016	0.71327	103.302	0.71117	85.259
HAC 21	?	I1
HAC 22	?	A	20-30			37, 38	-15.2973	11.3	3.13	-15.8557	10.99	3.14				-6.1279	24.5927	15.6952	-10.5816	-5.9502	24.7759	15.8843	-6.602	0.710112	66.7351	0.710868	49.2082
HAC 23	f	A	20-30	yes	rib								-15.9663	9.88267	3.17
HAC 24	?	I1	5-6		rib								-18.6647	7.03133	3.14
HAC 25	f	M

## Sheet: C. Győr - human 
C. Győr-Széchenyi Square
Grave number1	Sex	Age	Age in years	Modified skull	Sample type		Dentine						Collagen			Enamel
					bone	tooth	M2			M3			coll			M2				M3
							δ13C	δ15N	C:N	δ13C	δ15N	C:N	δ13C	δ15N	C:N	δ18Ocarb (V-PDB)	δ18Ocarb V-SMOW	δ18O phos (V-SMOW)	δ13C	δ18Ocarb (V-PDB)	δ18Ocarb V-SMOW	δ18O phos (V-SMOW)	δ13C
GYS 08.150	?	child
GYS 08.151	?	J-A	18-21
GYS 08.152	?	?
GYS 08.108	?	J-A	18-30
GYS 08.112A	m?	A	35-40		rib								-19.4233	10.3483	3.12
GYS 08.112B	?	I1	5-6
GYS 08.12	?	A-M
GYS 08.120	m	J	18-20
GYS 08.133	m	A	35-40		rib								-18.9937	11.7447	3.14
GYS 08.139	?	I1	2-2.5
GYS 08.140	f	A	30-35	yes	rib	37, 18	-17.952	11.008	3.12	-17.7073	11.6873	3.12	-18.06	11.01	3.17533	-6.9718	23.7227	14.7972	-10.074	-6.9567	23.7383	14.8132	-9.955
GYS 08.146	f?	A	23-40
GYS 08.147	m	A	25-30		rib								-18.09	10.07	3.15256
GYS 08.180	m?	A-M
GYS 08.223	?	I2	12-14		rib	47	-17.041	10.7117	3.12				-18.42	10.03	3.16634	-7.4746	23.2044	14.2621	-9.9798
GYS 08.255	m?	J	18-20		rib								-17.86	12.17	3.18137	-7.483	23.1957	14.2532	-9.3516
GYS 08.260	?	A	35-40		rib	27, 28	-19.0097	10.4847	3.15	-18.7917	10.9	3.16	-18.0893	11.028	3.14	-6.3169	24.3978	15.4941	-11.6808	-7.0584	23.6334	14.705	-11.8056
GYS 08.274	?	A-M	35-45	yes?	rib	47, 48	-19.0913	12.1867	3.13	-18.874	12.6613	3.14	-18.6503	11.7437	3.16	-9.0043	21.6274	12.6344	-12.0822	-7.9584	22.7056	13.7473	-10.9886
GYS 08.276	?	I2	10-12		rib	37	-17.6567	10.8693	3.14				-17.93	10.59	3.18041
GYS 08.279	m	M	40-50		rib	47, 48	-17.7457	11.2163	3.14	-17.7457	11.618	3.13	-17.7073	11.4163	3.16	-6.1552	24.5645	15.6661	-11.269	-6.5291	24.1791	15.2683	-9.6756
GYS 08.281	f	A	35-40		rib								-18.1523	11.1473	3.13	-7.6675	23.0055	14.0569	-11.6782
GYS 08.285	?	I1	2-3
GYS 08.294	m	A	30-40		rib	37	-18.06	12.31	3.14				-18.098	11.3943		-8.87	21.7658	12.7773	-11.3478
GYS 08.298	m	A	35-40		rib								-18.1	11.39	3.15
GYS 08.299	?	J-A	16-30
GYS 08.8	?	adult
GYS 08.88	?	I1-2	6-8
GYS 08.92A	?	I1	5
GYS 08.92B	?	I1	1
GYS 09.1	?	I2-J	14-15
GYS 09.2	?	adult	20-30
GYS 09.3	f	A	25-30		rib	47, 48	-17.7567	10.548	3.13	-18.1903	11.158	3.15	-18.381	10.5117	3.14	-6.277	24.439	15.5365	-10.9771	-6.4929	24.2164	15.3068	-11.6056
GYS 09.3-4	?	adult	30-60
GYS 09.393A	f	A	20-25		rib								-17.6753	11.93	3.15
GYS 09.393B	?	I1	6-7
GYS 09.4	?	I1	5-6
GYS 09.434	?	I2-J	13-15		rib								-16.6543	9.78267	3.1357
GYS 09.435	?	I1	2
GYS 09.436	?	J	17-19		rib								-19.0057	10.1333	3.15158
GYS 09.5	m	A-M
GYS 2A	f?	J	16-20	yes		27										-7.1394	23.5499	14.6188	-9.7168
GYS 49.3	?	I2	10	yes		47	-18.109	10.175	3.21							-6.61	24.0957	15.1822	-8.08
GYS 65.1	?	I1	5-6
GYS 65.10	?	I1-2	7
GYS 65.11	?	I1	3-4
GYS 65.12	f	M	50-60													-7.8985	22.7674	13.8111	-10.6032
GYS 65.15	?	I1
GYS 65.16	?	A-M	35-45			37	-18.364	10.288	3.17							-7.1429	23.5463	14.6151	-10.0672
GYS 65.17	m	A	20-30			17, 18				-18.3033	10.48	3.14				-6.8552	23.8429	14.9212	-9.1352	-6.9242	23.7718	14.8478	-9.6816
GYS 65.18	m	M	40-50			18				-18.7223	10.7597	3.15								-6.6765	24.0271	15.1114	-11.5114
GYS 65.19	?	I2-J	13-16			17	-17.0523	10.3377	3.14							-6.6632	24.0408	15.1256	-9.3902
GYS 65.2	m	A	20-30		rib	47, 18	-18.082	11.262	3.15	-18.652	12.0223	3.15	-18.8163	11.472	3.14	-7.5757	23.1001	14.1546	-11.0466	-8.3436	22.3085	13.3374	-9.4754
GYS 65.20	?	I2	10-11
GYS 65.21	m?	A	30-35			17, 28	-18.8193	9.85667	3.15	-19.6993	7.95033	3.14				-4.6774	26.088	17.2387	-11.9939	-5.0329	25.7215	16.8604	-11.8044
GYS 65.22	f?	A	20-25		rib	27, 48	-14.528	10.567	3.14				-19.695	11.7333	3.15	-6.62	24.0854	15.1715	-5.15	-6.7923	23.9078	14.9882	-7.8158
GYS 65.23	m	A-M	35-45		rib	27	-18.64	11.2407	3.16				-18.7957	10.7123	3.17	-8.4518	22.197	13.2223	-10.7078
GYS 65.3	?	A	20-30
GYS 65.4	m	M	40-50			37, 18	-18.537	11.6677	3.17	-18.3347	11.427	3.15				-5.9322	24.7944	15.9034	-11.6022	-7.121	23.5689	14.6384	-11.5768
GYS 65.6	?	adult	20-50
GYS 65.7	f	M-S	55+		rib	25							-15.854	9.70567	3.16183
GYS 65.8	?	adult	20-60
GYS 65.9	f	A	35-40		rib								-17.834	10.683	3.16383
GYS 98.50	?	I2	11-12		rib	47, 48	-18.6243	8.63267	3.14	-19.2253	10.6577	3.14	-19.2803	9.86867	3.14	-5.0381	25.7162	16.8548	-12.0716	-5.782	24.9493	16.0632	-12.1642
GYS 98.55	f	A	30-40	yes	rib	37, 38	-15.853	11.9393	3.13	-16.295	12.1297	3.13	-15.883	10.6947	3.15888	-6.3486	24.3652	15.4603	-9.9731	-5.4511	25.2904	16.4154	-7.8152
GYS 98.57	?	I1	5-6
GYS 98.70	f	J	18-20		rib	47	-18.325	12.1857	3.12				-18.6873	11.4613	3.13165	-6.4788	24.2309	15.3218	-12.3888
GYS 99.54	m	A	35-40		rib	27, 28							-19.59	11.64	3.16017	-7.1498	23.5392	14.6078	-11.4162	-7.5643	23.1119	14.1667	-7.4084
GYS 99.71	f	A	25-30		rib	37, 38	-17.8953	9.60967	3.12	-18.153	10.496	3.16	-17.5453	10.07	3.16021	-5.9024	24.8252	15.9351	-11.8064	-4.8795	25.8797	17.0236	-11.3736
GYS 99.89	f	A	25-30		rib	47, 48	-17.7527	8.79133	3.13				-18.17	8.24	3.16154	-6.2108	24.5072	15.607	-10.4984
1 First part of the number denotes the year of excavation: 1949; 1965; 1998-99; 2008-09

## Sheet: D. Mözs - human
D. Mözs
Grave number	Sex	Age	Age in years	Modified skull	Sample type		Dentine						Collagen			Enamel								Enamel
					bone	tooth	M2			M3			coll			M2				M3				M2		M3
							δ13C	δ15N	C:N	δ13C	δ15N	C:N	δ13C	δ15N	C:N	δ18Ocarb (V-PDB)	δ18Ocarb V-SMOW	δ18O phos (V-SMOW)	δ13C	δ18Ocarb (V-PDB)	δ18Ocarb V-SMOW	δ18O phos (V-SMOW)	δ13C	87Sr/86Sr	ppm	87Sr/86Sr	ppm
MOZ 006	f	adult			rib	17	-15.5243	8.24867	3.22				-16.359	9.059	3.17	-7.519	23.1586	14.2149	-5.6232					0.710049	40.8642
MOZ 007	f	adult			rib	37, 28	-14.5423	8.54733	3.21	-15.317	8.71667	3.18	-15.455	8.384	3.15	-6.5607	24.1465	15.2346	-8.2618	-5.6136	25.1229	16.2424	-6.984	0.709329	29.052	0.709374	32.6606
MOZ 008	f	juvenile		yes		17	-15.987	10.5777	3.17							-6.741	23.9606	15.0428	-10.1972					0.71059	58.5861
MOZ 009	?			yes	rib	47	-15.218	10.1975	3.23				-15.8337	11.0737	3.16	-6.5771	24.1296	15.2172	-8.2318					0.709656	182.21
MOZ 011	m	juvenile				27	-15.8573	11.5837	3.16							-6.5208	24.1876	15.2771	-8.0742					0.709561	162.48
MOZ 012	f	adult			rib	37, 38	-14.4927	9.48833	3.2	-16.34	9.94367	3.19	-16.098	10.0937	3.17	-7.4068	23.2743	14.3343	-7.692	-5.9798	24.7454	15.8528	-6.6948	0.709502	70.8121	0.710375	81.6496
MOZ 018	m	adult			rib	27, 28	-18.9785	9.184	3.3	-19.1413	9.22233	3.23	-16.669	10.5137	3.24	-6.207	24.5111	15.611	-12.6834	-5.6962	25.0377	16.1545	-12.8772	0.708442	56.1961	0.708333	66.835
MOZ 019	f	adult			rib	37, 28	-16.0593	11.0043	3.33	-16.6277	10.3943	3.27	-17.0867	10.7087	3.18	-7.4006	23.2806	14.3409	-12.2996	-6.6142	24.0914	15.1777	-8.1706	0.70953	143.234	0.710504	82.7931
MOZ 021	?			yes	rib								-16.868	11.0457	3.23
MOZ 022	f	adult			rib								-18.3673	7.52933	3.14
MOZ 023	?				rib								-17.277	11.3203	3.16
MOZ 024	?				rib								-16.3473	10.2057	3.21
MOZ 027	m	adult			rib	17, 38	-14.1743	8.90567	3.2	-13.5943	9.231	3.19	-16.411	10.6333	3.15	-5.7466	24.9858	16.1009	-9.3614	-5.7214	25.0118	16.1277	-6.9626	0.7102	73.5591	0.710105	86.6995
MOZ 1-51	?	?		yes		47, 48	-17.817	9.34633	3.2	-15.9973	12.1117	3.25				-8.0448	22.6165	13.6554	-11.9686	-8.0103	22.6521	13.6921	-10.2238	0.70941	79.4719	0.709532	69.113
1 Skull found out of context when cemetery was first discovered

## Sheet: E. Szolnok - human
E. Szolnok-Szanda
Grave number	Sex	Age	Age in years	Modified skull	Sample type		Dentin						Collagen			Enamel								Enamel
					bone	tooth	M2			M3			coll			M2				M3				M2		M3
							δ13C	δ15N	C:N	δ13C	δ15N	C:N	δ13C	δ15N	C:N	δ18Ocarb (V-PDB)	δ18Ocarb V-SMOW	δ18O phos (V-SMOW)	δ13C	δ18Ocarb (V-PDB)	δ18Ocarb V-SMOW	δ18O phos (V-SMOW)	δ13C	87Sr/86Sr	ppm	87Sr/86Sr	ppm
SZO001	f	adult				38				-16.3087	11.343	3.24								-5.8	24.9307	16.0441	-8.21
SZO004	f	M	50-60	yes
SZO006	m	M	40-45			37, 38	-17.4403	10.3643	3.24	-17.1963	10.9837	3.21				-5.7386	24.994	16.1094	-9.2632	-6.57	24.1369	15.2247	-8.83
SZO007	f	A	30-35		fibula	37, 38	-16.0833	11.1113	3.24	-16.405	11.9543	3.22	-17.1897	11.673	3.22002	-7.37	23.3122	14.3734	-8.33	-6.46	24.2503	15.3418	-8.75	0.709366	93.7569	0.70926	77.4366
SZO009	m	A			radius								-16.9663	11.3893	3.1869
SZO011	f	A	30-40		radius								-17.696	10.5903	3.24
SZO012	f	M	40-45		humerus								-16.69	10.686	3.16
SZO013	m	J-A	18-22		femur								-19.1873	10.4463	3.23
SZO014	f	A	30-35			17	-16.1513	7.575	3.18							-7.42	23.2606	14.3202	-9.77
SZO016	?f	A				17, 28	-18.901	11.5153	3.18	-19.92	11.04	3.3				-7.7345	22.9364	13.9856	-12.8012	-7.9502	22.7141	13.7561	-12.9556
SZO017	?	A	40-50			17	-17.987	10.474	3.21							-6.6997	24.0032	15.0867	-8.7726
SZO021	f	A	30-35		tibia	37, 48	-16.2057	11.5303	3.18	-17.1	11.64	3.19	-17.4793	11.016	3.20053	-7.89	22.7761	13.8201	-8.48	-8.2548	22.4	13.4319	-8.1384
SZO022	m	A	20-25		ulna	17, 18	-16.0033	10.8973	3.19	-17.1523	10.6483	3.18	-17.655	10.141	3.20412	-7.44	23.24	14.299	-13.71	-6.69	24.0132	15.097	-8.48	0.710997	60.43	0.710132	78.0835
SZO024a	f	A	35-40		rib								-17.785	11.5563	3.24
SZO025	m	A	35-40		femur	27, 18	-17.4557	11.4287	3.18	-16.54	11.44	3.18				-6.3699	24.3432	15.4377	-9.0478	-7.2692	23.4161	14.4807	-11.7036
SZO026	?	adult			radius
SZO027	m	M	50-60		fibula								-17.3753	10.767	3.17
SZO028	f	A	25-30
SZO029	m	A	30-35	yes		27, 28	-17.3127	10.869	3.24	-18.0467	10.215	3.38				-6.93	23.7658	14.8417	-10.12	-6.42	24.2916	15.3843	-9.95	0.709796	84.5054	0.709811	70.9628
SZO032	f	M	30-40			28				-17.01	11.02	3.2								-7.1007	23.5898	14.66	-10.7956
SZO035	m	A	30-35		radius	27	-16.5233	11.001	3.17				-17.7803	10.3913	3.32	-8.44	22.2091	13.2349	-11.13
SZO035A	?	M	40-60	yes	femur								-17.756	10.633	3.23
SZO036	f	M-S	60-65		femur								-16.9543	10.3247	3.27
SZO037	f	A	20-23		radius								-17.6983	10.6047	3.25
SZO038	f	A	35-40			37	-16.949	10.8127	3.23							-8.4002	22.2501	13.2772	-10.7502
SZO040	f	adult			tibia	27	-17.351	10.234	3.21				-17.1223	11.186	3.18	-5.8132	24.9171	16.03	-7.7154
SZO041	f	M-S	60-65		ulna	47	-16.1913	11.6233	3.17				-17.1417	11.4357	3.24085	-6.2059	24.5123	15.6122	-10.9834
SZO042	?	I1	3-5
SZO043	f	A	35-45		fibula								-17.1507	10.7277	3.24
SZO047	f	A	22-27		rib	37, 18	-16.3607	11.4687	3.16	-16.7013	11.5427	3.17	-17.093	10.593	3.14	-7.865	22.8019	13.8467	-9.179	-6.53	24.1782	15.2673	-9.92
SZO048	f	M	30-40		femur	27	-16.383	9.95567	3.2				-18.783	11.0683	3.22	-8.02	22.6421	13.6818	-9.92
SZO049	?f	?			tibia								-17.837	10.2937	3.28
SZO050	?f	J	15-20	yes	femur	17, 18	-16.2593	11.865	3.24	-16.83	12.03	3.22	-18.177	9.66767	3.19	-6.14	24.5802	15.6823	-9.21	-6.4819	24.2277	15.3185	-8.6724
SZO052	m	A	20-30		humerus								-18.2897	11.6283	3.2476
SZO053	f	A	30-40		femur	17	-16.5487	11.3987	3.2				-17.3397	11.4607	3.18	-5.4086	25.3342	16.4606	-9.611
SZO054	?	child
SZO057	?	I2	7-9
SZO057A	m	M
SZO059	m	M	40-45		ulna	37	-16.0973	10.233	3.21				-17.6787	9.843	3.23	-6.4183	24.2933	15.3862	-9.3688
SZO060	m	adult			rib	47, 48	-20.092	12.282	3.2				-17.43	10.99	3.16	-7.5028	23.1753	14.2321	-10.4532	-7.98	22.6833	13.7243	-10.4
SZO063	f	A	30-35		humerus	37	-17.3183	10.9697	3.18				-17.3603	10.8707	3.15	-7.1707	23.5177	14.5855	-8.7652
SZO065	?f	?
SZO067	f	J
SZO069	f	M	40-50
SZO070	m	A	25-30		fibula	47, 18	-17.362	11.0023	3.18	-17.3897	12.495	3.16	-17.6367	11.0607	3.11	-6.26	24.4565	15.5546	-10.94	-6.9777	23.7166	14.7909	-10.8944	0.710129	39.215	0.710148	122.741
SZO072	?	J				17	-16.4077	10.6313	3.18							-7.24	23.4462	14.5118	-9
SZO073	f	A				47	-16.971	10.893	3.2							-8.358	22.2937	13.3221	-8.5732
SZO074	f	A			femur	17	-18.0557	9.83167	3.18				-17.2097	10.4703	3.27	-7.85	22.8174	13.8627	-11.22
SZO075	f	A	25-35			37	-16.2963	11.574	3.22							-6.1515	24.5684	15.6701	-9.8036
SZO076	?m	M			femur	37, 38	-16.5623	12.2903	3.21	-17.0133	12.2853	3.22	-16.9687	11.3397	3.16	-6.91	23.7864	14.8629	-10.76	-5.85	24.8792	15.9909	-7.82	0.709143	163.838	0.709704	67.9292
SZO077	m	adult
SZO079	f	A	20-30			17, 18	-17.621	10.285	3.2	-17.3193	11.9383	3.19				-5.61	25.1266	16.2463	-10.06	-4.44	26.3328	17.4913	-11.34	0.709677	43.2096	0.709987	96.3364
SZO080	?	J	15-18			37	-17.51	9.52867	3.26							-8.5414	22.1046	13.127	-9.8058
SZO083	?m	A
SZO084	?m	adult				38				-16.83	12.44	3.15								-6.1981	24.5203	15.6205	-10.3228
SZO085	f	M			radius								-16.8873	10.27	3.21
SZO086	f	?
SZO095	f	A			tibia	47	-17.1043	10.3767	3.2				-17.2863	10.0017	3.17					-6.9397	23.7558	14.8313	-10.9168
SZO098	f	?
SZO108	?	adult
SZO109	?	adult
SZO110	?	I2
SZO111	f	M
SZO113	m	A				47, 48				-16.23	10.11	3.22				-8.07	22.5906	13.6286	-8.95	-7.95885	22.7051	13.7468	-10.1944
SZO114	f	M			tibia								-16.91	10.2573	3.14
SZO117	m	adult
SZO118		adult			radius								-17.545	9.65433	3.22
SZO119	m	M-S	40-65	yes		47, 48	-16.9537	10.2873	3.2											-7.29	23.3947	14.4586	-10.42
SZO123	m	M	40-50		humerus	27, 28	-16.257	10.14	3.16	-16.28	10.85	3.19	-17.098	10.35	3.13	-6.5435	24.1642	15.2529	-9.5606	-7.8087	22.8599	13.9066	-8.2792
SZO124	?	J	15-19			37										-7.63	23.0442	14.0968	-10.37
SZO125	m	M	45-60	yes		27, 28	-16.9813	11.0607	3.18	-17.79	11.89	3.19				-5.37655	25.3673	16.4947	-7.0904	-6.2804	24.4355	15.5329	-9.031
SZO126	f	adult
SZO127	m	A	20-22		humerus	47, 38	-16.269	10.2423	3.17	-16.49	10.44	3.17	-17.1593	9.729	3.2	-7.95265	22.7115	13.7534	-10.8718	-7.1493	23.5397	14.6083	-6.9244
SZO128	m	A	35-40		rib	17, 48	-15.348	11.33	3.16	-16.27	10.5	3.23	-16.626	10.525	3.16	-7.2565	23.4292	14.4942	-8.6227	-8.15435	22.5036	13.5388	-6.7552
SZO131	?	child
SZO133	?	child
SZO137	f	adult			rib	17, 28	-16.765	12.225	3.19	-17.27	11.52	3.16	-18.857	11.654	3.22	-6.855	23.8431	14.9215	-10.4984	-6.83165	23.8672	14.9463	-9.2388
SZO138	f	A	20-25			47, 48	-20.2793	11.16	3.14	-19.09	10.99	3.16				-6.4959	24.2133	15.3036	-14.0998	-7.1297	23.5599	14.6292	-14.6932
SZO139	f	A			rib								-18.7533	10.5587	3.14
SZO140	m	M	40-45		rib	37	-17.3513	7.92	3.15				-17.629	8.85833	3.14	-8.5479	22.0979	13.12	-6.9917
SZO142	?	J	14-15		humerus	17	-18.3173	8.456	3.18				-17.12	10.317	3.15	-3.10725	27.7067	18.9095	-11.1184
SZO143	m	A	30-40		rib	28				-17.1487	10.89	3.15	-17.2993	10.8733	3.15					-5.7616	24.9703	16.085	-8.8028
SZO144	m	M	40-45		tibia	37, 38	-17.541	11.3513	3.18				-17.7727	10.978	3.19	-6.7639	23.937	15.0184	-10.2251	-7.1	23.5905	14.6608	-8.64
SZO145	f	A	20-22		rib	37	-16.7237	11.597	3.18				-17.351	10.7767	3.18	-6.8437	23.8548	14.9335	-10.5048
SZO147	?	J
SZO150	f	A	young adult		radius								-16.691	11.4903	3.13
SZO151	m	M	40-45		radius								-18.155	9.955	3.13
SZO152	f	adult			tibia								-18.3877	10.6587	3.16
SZO154	f	A	22-24		ulna								-17.4377	10.6697	3.18
SZO157		adult
SZO158	f	adult	25-35		tibia								-18.2933	9.88033	3.15
SZO165	f	A	25-35			47, 48				-16.92	12.16	3.18				-6.64	24.0648	15.1502	-6.94	-7.04615	23.6461	14.7181	-7.8996
SZO166	?f	J	25-35			47, 48	-16.6597	10.7687	3.17	-16.225	10.0423	3.17				-6.4858	24.2237	15.3143	-7.4248	-6.8401	23.8585	14.9373	-8.1262
SZO167	?	I2?	11-12		fibula	47	-17.085	10.5253	3.14				-16.1957	10.2283	3.15	-7.89965	22.7662	13.8098	-8.1016
SZO168	?m	M			femur	27, 28	-17.691	10.8047	3.19	-17.45	12.33	3.21	-17.83	11.77	3.17	-7.7041	22.9678	14.0179	-10.6548	-6.95635	23.7386	14.8136	-11.0458
SZO180	f	A	20-35
SZO182	m	A				37, 48	-17.34	10.91	3.15	-16.57	11.44	3.16				-6.0363	24.6871	15.7926	-11.2281	-6.0314	24.6922	15.7979	-10.139
SZO183	f	A	30-40
SZO185	m	M	45-50		femur								-17.8217	10.6867	3.15
SZO192	?	A	25-40
SZO194	f	A	25-35			17, 18	-15.771	11.686	3.18	-14.973	12.4597	3.15				-8.18125	22.4759	13.5102	-11.208	-6.3883	24.3242	15.4181	-8.0142
SZO195	?	A	30-35
SZO198	?	?
SZO199	?	A

## Sheet: F. Fauna
F. Fauna
	Species	Site context	δ13C	δ15N	C:N
Esztergom
ESZ F001	Esox lucius	Settlement 47-48.	-24.8833	7.98167	3.40766
ESZ F002	Cyprinus carpio	Settlement 81.	-24.877	6.80233	3.22062
ESZ F003	Silurus glanis	Settlement 37.	-14.4397	15.7627	3.16478
Gyöngyöshalász-Encspuszta
GYE F001	Silurus glanis	n/a	-23.0733	11.204	3.63075		excluded due to poor collagen quality
GYE F002	Esox lucius	n/a	-22.5933	12.3303	3.33
Győr-Széchenyi Square
GYS F001	Bos taurus	KE 281	-20.4627	6.60467	3.15268
GYS F002	Bos taurus	KE 276	-20.8567	5.27467	3.17647
GYS F003	Ovis aries	KE 276	-18.0153	10.7557	3.18346
GYS F004	Bos taurus	KE 133	-24.8597	3.498	8.01445
GYS F005	Ovis aries	KE 112	-19.4585	9.1805	3.13134
GYS F006	Silurus glanis	Grave 89	-18.3313	7.17633	3.13799
GYS F007	Bos taurus	Grave 89	-18.7297	6.63933	3.16449
GYS F008	Ovis aries	Grave 3	-21.4053	5.676	3.19096
GYS F009	Sus domesticus	Grave 3	-21.0397	8.251	3.18123
GYS F010	Ovis aries	Grave 70	-19.338	6.35733	3.15589
GYS F011	Ovis aries	Grave 71	-21.071	7.97433	3.16737
GYS F012	Sus domesticus	Grave 71	-19.9953	4.97233	3.15265
GYS F013	Canis lupus	Grave 57	-19.5467	9.247	3.17724
GYS F014	Bos taurus	Grave 54	-17.125	7.40033	3.12543
GYS F015	Ovis aries	Grave 55	-21.223	8.11633	3.145
GYS F016	Bos taurus	Grave 55	-19.845	8.01633	3.12246
GYS F017	Bos taurus	Grave 89	-18.0323	7.07	3.13799
GYS F018	Bos taurus	Grave 55	-19.899	8.00467	3.14161
GYS F019	Bos taurus	Grave 54	-16.6797	7.40767	3.13367
GYS F020	Canis lupus	Grave 57	-18.3373	11.538	3.16705
Keszthely-Fenékpuszta
KFP F001	Bos taurus	Area 10. Settlement 4. Bag 204.	-19.9217	6.944	3.17255
KFP F002	Capreolus capreolus	Settlement C	-21.3027	4.407	3.20736
KFP F003	Esox lucius	Settlement C	-22.5957	10.719	3.33286
KFP F004	Asinus	Settlement C	-19.985	6.596	3.21836
KFP F005	Capreolus capreolus	Settlement C	-21.1723	4.354	3.17482
KFP F006	Sus scrofa	Settlement C	-18.6283	6.16733	3.19582
KFP F007	Canis lupus	Settlement C	-19.5513	10.685	3.21327
KFP F008	Canis lupus	Settlement C	-18.1817	9.02767	3.15343
KFP F009	Bos taurus	Area 2. Layer C.	-21.0083	5.06433	3.17146
KFP F010	Sus domesticus	Area 10. Settlement 4. Bag 204.	-19.8397	7.78033	3.22244
KFP F011	Capra aegagrus hircus	Area 10. Settlement 4. Bag 204.	-20.722	5.62733	3.21341
KFP F012	Testudo	Area 10. Settlement 4. Bag 204.	-22.945	6.152	3.22432
KFP F013	Equus caballus	Area 2. Layer C.	-23.5003	3.77967	3.1824
KFP F014	Bos taurus	Area 2. Layer C.	-20.33	5.85733	3.16936
KFP F015	Esox lucius	n/a	-22.612	11.465	3.3781
KFP F016	Cervus elaphus	Area 10. Settlement 6. Pit A.	-21.7743	5.061	3.17128
KFP F017	Sus domesticus	Area 10. Settlement 6. Pit A.	-20.6163	7.683	3.17399
KFP F018	Bos taurus	Area 10. Settlement 6. Pit A.	-18.753	6.484	3.18867
KFP F019	Equus caballus	Area 10. Settlement 4. Bag 204.	-21.3953	6.3845	3.2508
KFP F020	Gallus gallus	Area 2. Settlement 7. Offering pit 1, layer 2.	-23.9777	8.50267	3.23629
KFP F021	Ovis aries	Area 10. Settlement 4. Bag 204.	-19.6847	6.81867	3.17951
KFP F023	Cervus elaphus	Settlement C	-20.8353	3.45867	3.18182
KFP F024	Ovis aries	Area 10. Settlement 4. Bag 204.	-20.5957	9.004	3.18752
KFP F025	Gallus gallus	Area 2. Settlement 7. Offering pit 1	-16.9743	7.09667	3.21403
KFP F026	small fish	Area 2. Settlement 7. Offering pit 1	-25.6967	7.58867	3.26432
KFP F027	Cervus elaphus	Settlement C	-21.4323	5.347	3.14451
KFP F028	Sus scrofa	Settlement C	-21.411	6.38733	3.18983
KFP F029	Ovis aries	Area 10. Settlement 6. Pit A.	-20.647	6.374	3.17118
KFP F030	Bos taurus	Area 9. Settlement 8. Spit 5.	-20.279	7.33767	3.22687
KFP F031	Ovis aries	Area 2. Settlement 7. Offering pit 1	-20.6293	6.26633	3.198
Mözs
MOZ F002	Bos taurus	Object 7	-20.565	6.88833	3.18575
MOZ F003	Ovis aries	Object 27	-20.7643	7.856	3.27574
MOZ F004	Bos taurus	Object 7	-19.6773	6.64933	3.20113
MOZ F005	Equus caballus	Object 8	-24.583	3.558	8.58428		excluded due to poor collagen quality
MOZ F006	Ovis aries	Object 7	-20.451	7.17667	3.2661
MOZ F007	Bos taurus	Object 7	-17.7113	7.86867	3.23592
MOZ F008	Bos taurus	Object 7	-19.726	6.509	3.23704
MOZ F009	Equus caballus	Object 7	-23.205	6.393	9.08696		excluded due to poor collagen quality
MOZ F010	Sus domesticus	Object 7	-20.414	6.95133	3.25691
MOZ F011	Ovis aries	Object 7	-20.355	6.957	3.24808
MOZ F012	Bos taurus	Object 27	-20.7967	7.15967	3.26572
MOZ F013	Sus domesticus	Object 27	-20.775	6.47867	3.24341
MOZ F014	Sus domesticus	Object 7	-20.5313	6.76367	3.24666
MOZ F015	Bos taurus	Object 27	-20.2577	7.213	3.25901
MOZ F016	Bos taurus	Object 27	-19.733	5.82233	3.2444
MOZ F017	Canis lupus	Object 27	-20.2523	6.589	3.26101
MOZ F018	Ovis aries	Object 27	-20.6247	7.99567	3.25238
MOZ F019	Canis lupus	Object 27	-20.7863	7.109	3.2107
MOZ F020	Sus domesticus	Object 27	-20.7563	5.64467	3.2649
MOZ F021	Gallus gallus	Object 27	-16.5317	9.06467	3.22506
MOZ F022	Sus domesticus	Object 27	-20.6427	6.17867	3.19
MOZ F023	Capra aegagrus hircus	Object 28	-18.6063	7.71167	3.18
MOZ F025	Cervus elaphus	Object 21	-19.3067	7.336	3.2
MOZ F026	Cyprinus carpio	Object 7	-23.1207	8.94767	3.31
Szajol
SZJ F001	Cyprinus carpio		-24.4277	6.98267	3.30772
SZJ F002	Silurus glanis		-24.4867	10.344	3.43712
SZJ F003	Cyprinus carpio		-24.3103	6.79133	3.22587
SZJ F004	Cyprinus carpio		-24.3953	9.70867	3.9025		excluded due to poor collagen quality
Szolnok-Szanda
SZO F001	Sus domesticus	Pit 11.	-20.4297	6.97467	3.22991
SZO F002	Sus domesticus	Pit 11.	-20.8983	9.167	3.14912
SZO F003	Sus domesticus	Pit 11.	-20.568	7.825	3.15441
SZO F004	Canis lupus	Pit 11.	-18.872	10.2557	3.1755
SZO F005	Ovis aries	Pit 11.	-20.3717	8.70133	3.14685
SZO F006	Ovis aries	Pit 11.	-20.7863	6.876	3.15089
SZO F007	Ovis aries	Pit 11.	-20.2143	7.91567	3.15403
SZO F008	Bos taurus	Pit 11.	-20.1497	7.19633	3.14431
SZO F009	Bos taurus	Pit 11.	-19.7127	8.16267	3.14131
SZO F010	Sus domesticus	Pit 11.	-21.5833	10.395	3.14222
SZO F011	Bos taurus	Pit 11.	-20.359	7.48733	3.14835
SZO F012	Ovis aries	Pit 11.	-21.1193	7.11267	3.4282
SZO F013	Bos taurus	Pit 11.	-20.057	7.935	3.18407
SZO F014	Ovis aries	Pit 11.	-20.523	9.11567	3.14482
SZO F015	Equus caballus	Pit 11.	-21.7013	6.21567	3.19463
SZO F016	Bos taurus	Pit 11.	-20.8817	7.115	3.16225
SZO F017	Equus caballus	Pit 11.	-21.034	4.417	3.21454
SZO F018	Equus caballus	Pit 11.	-21.1537	4.17233	3.23943
SZO F019	Equus caballus	Pit 11.	-21.4537	7.448	3.17173
SZO F020	Cervus elaphus	Pit 11.	-21.3813	3.95833	3.15799
SZO F021	Ovis aries	Szolnok-Lenin TSZ	-19.0453	8.25733	3.17036
SZO F022	Ovis aries	Szolnok-Lenin TSZ	-19.689	9.125	3.24641

## Sheet: G. Environmental samples
G. Environmental samples
Sample ID	87Sr/86Sr	ppm	Lat	Long	elevation (masl)	Type	Environmental context	Geological description	Date	Description
Keszthely
KFP E1	0.709196	0.286375	46.8403	17.2679	254	soil	forest	Aeolian-deluvial sand	Pleistocene?	Sandy silt. Light yellow brown. Dry, loose. No inclusions.
KFP E2	0.709373	39.8901	46.8403	17.2679	254	leaf	forest	Aeolian-deluvial sand	Pleistocene?	Aesculus hippocastanum
KFP E3	0.709911	0.104537	46.8254	17.2678	247	soil	forest	Rezi dolomite	Late Norian	Humous-rich soil. Black-brown. Loose, dry. 5% sub angular fragments (0.5-3 cm). Sampled on slope, on base of bedrock.
KFP E5	0.709681	42.3602	46.8254	17.2678	247	leaf	forest	Rezi dolomite		Fraxinus?
KFP E6	0.709909	0.135513	46.7123	17.2429	113	soil	grass	deluvial sediment	Holocene	Silt with some sand. Mid brown. Loose, dry. Inclusions: 5% white flecks (shell?). In natural.
KFP E7	0.709306	64.6868	46.7123	17.2429	113	leaf	grass	deluvial sediment	Holocene	Aesculus hippocastanum
KFP E8	0.70944	1.69766	46.751	17.2464	105	water	lake water			Balaton
KFP E9	0.706319	0.28441	46.7821	17.2193	145	soil	grass	Somlo formation	Late Miocene (below Tihany Fm.)	Silt. Light yellow brown. Dry, loose. No inclusions. In natural. Difficult to find non-agricultural area.
KFP E10	0.710003	38.6331	46.7821	17.2193	145	leaf	roadside	Somlo formation	Late Miocene (below Tihany Fm.)	Robinia pseudoacacia
Hács-Béndekpuszta
HAC E1	0.708108	0.286375	46.634	17.6897	157	soil	forest	fluvial slope wash	Pleistocene/Holocene?	Silt with little sand. Light yellow brown. Loose, dry. No inclusions.
HAC E2	0.708847	55.8146	46.634	17.6897	157	leaf	forest	fluvial slope wash	Pleistocene/Holocene?	Robinia pseudoacacia
Mözs
MOZ E2	0.7093	0.281114	46.4014	18.7167	89	soil	grass	fluvial clay	Holocene	Silt. Very small amounts of sand. Light yellow brown. Loose, dry. Just hit yellow natural. Subsoil quite deep. Difficult to find non-agricultural area.
MOZ E3	0.709003	322.011	46.4014	18.7167	89	leaves	grass	fluvial clay	Holocene	Salix alba
MOZ E4	0.712307	0.036251	46.341	18.6261	137	soil	forest	deluvial silt	Pleistocene?	Yellow brown. Silt with clay. Compact, a bit damp. No inclusions.
MOZ E5	0.71045	44.505	46.341	18.6261	137	leaves	forest	deluvial silt	Pleistocene?	Fagus sylvatica
Duna E1	0.709028	0.972091	46.8103	18.9377	91	water	river water			Danube
Szolnok-Szanda
SZO E1	0.709694	0.817943	47.1701	20.1915	86	water	river water			Tisza
SZO E3	0.710207	0.058911	47.1481	20.2006	82	soil	grass	loess or infusion loess	Pleistocene?	Light mid brown. Sandy silt. Very compacted - difficult to auger down. Medium dry. Rainstorm the night before. No inclusions.
SZO E4	0.70944	332.018	47.1477	20.2014	82	leaves	grass	loess or infusion loess	Pleistocene?	Populus tremula
